# Supplementary material for: Knowledge, Adherence, and Barriers to Gluten-Free Diet Among Adults with Celiac Disease in Saudi Arabia: A Pilot Study at a Tertiary Hospital in Madinah, Saudi Arabia
Source: Healthcare (Basel). 2025 May 21;13(10):1208. doi: 10.3390/healthcare13101208 (PMC12111401; doi:10.3390/healthcare13101208)
Supplement: Supplementary file 1 [file healthcare-13-01208-s001.zip]

Archive with 1 entries (1 files):
- healthcare-3613326-supplementary.pdf
